# Supplementary material for: Stimulator of Interferon Genes (STING) Promotes Staphylococcus aureus-Induced Extracellular Traps Formation via the ROS-ERK Signaling Pathway
Source: Front Cell Dev Biol. 2022 Mar 23;10:836880. doi: 10.3389/fcell.2022.836880 (PMC8984202; doi:10.3389/fcell.2022.836880)
Supplement: Supplementary file 4 [file Table1.XLSX]

## Sheet: Figure1A
	WT			STING-/-
NT	0.941176	0.941176	1.05882	0.97861	0.914439	1.10695
1h	1.02941	0.764706	0.720588	0.914439	0.737968	0.914439
2h	1.57353	1.32353	1.42647	1.09091	0.834225	0.994653
3h	2.25	1.92647	1.98529	1.57219	1.65241	1.60428
3h-DNase I	1.11765	1.36765	1.11765	1.11765	1.36765	1.11765

## Sheet: Figure1B
	WT			STING-/-
NT	0.885546	1.05024	1.06421	1.09474	0.94555	0.959706
1h	1.13547	1.27714	1.13617	1.18845	1.21345	1.12334
2h	1.52362	1.50027	1.5502	1.12249	1.31324	1.446
3h	1.67562	1.79436	1.8277	1.54282	1.64923	1.49934
3h-DNase I	0.879781	1.09258	1.13837	1.02373	0.945757	1.02013

## Sheet: Figure3A
NT	USA300-DMSO	USA300-DPI
1.03409	1.67046	1.54546
1.19318	1.85227	0.988636
0.772727	2.38636	1.06818

## Sheet: Figure4A
	WT			STING-/-
NT	137	139.5	113.5	134.5	128.5	127.5
USA300	201.5	164.5	173.5	150.5	138.5	135.5

## Sheet: Figure4E
	WT			STING-/-
NT	1.08833	1.04019	0.871696	1.02095	1.09777	0.881711
USA300-DMSO	2.38921	2.50333	1.91167	1.48843	1.79419	1.69664
USA300-DPI	1.20352	1.09016	1.26953	1.01724	1.29459	1.39664
USA300-U0126	1.18285	1.38545	1.36557	0.893496	1.30838	1.28446

## Sheet: Figure5A
	WT			STING-/-
USA300	455000	344000	256000	565000	529000	548000
USA300+DNase I	1041000	1103000	1205000	1169000	1167000	1203000

## Sheet: Figure5B
	WT			STING-/-
USA300+CytD	3640000	4640000	3616000	5480000	5520000	4696000
USA300+CytD+DNase I	5968000	6176000	5352000	7144000	6648000	5440000

## Sheet: Figure6B
	Dil							DNase I
Saline	5443.5	6442.5	4263	5658.2			Saline	4840.5	9640.5	4248	6890.8
6h	28968	17446.5	44221.5	34600.5	30325.5	30570	6h	9103.5	15970.5	12040.5	4353	5863.5	9366
24h	193334	240268	201369	218387	210993		24h	125291	42854	96468	39089

## Sheet: Figure6C
	Dil							DNase I
Saline	4.3	3.9	2.9	3.8			Saline	4.5	3.9	2.9	3.7
6h	18.875	14.875	23.125	34.125	24.625	19.125	6h	8.25	35.5	10.25	17.5	45.5	38.25
24h	140	152	47.75	28.25	238		24h	53	152	87	248

## Sheet: Figure6D
	Dil							DNase I
6h	1840000	1120000	380000	2300000	1340000	820000	6h	1080000	1400000	6940000	1620000	1900000	2980000
24h	3800	6800	17600	24000	8000		24h	39000	403800	37400	30800

[truncated: 11 more sheets: Figure6E, Figure6F, Figure7A, Figure7D, Figure7E, FigureS1A, FigureS1B, FigureS1C, FigureS1D, FigureS1E, FigureS1F]
